# Supplementary material for: A Moderate Intake of Beer Improves Metabolic Dysfunction-Associated Steatotic Liver Disease (MASLD) in a High-Fat Diet (HFD)-Induced Mouse Model
Source: Molecules. 2024 Dec 17;29(24):5954. doi: 10.3390/molecules29245954 (PMC11676803; doi:10.3390/molecules29245954)
Supplement: Supplementary file 1 [file molecules-29-05954-s001.zip]

Archive with 1 entries (1 files):
- molecules-3326954-supplementary.pdf
